# Supplementary material for: Confirmation of the absence of local transmission and geographic assignment of imported falciparum malaria cases to China using microsatellite panel
Source: Malar J. 2020 Jul 13;19:244. doi: 10.1186/s12936-020-03316-3 (PMC7359230; doi:10.1186/s12936-020-03316-3)
Supplement: Supplementary file 2 — Additional file 2. Primer sequences, PCR master mixes and cycling conditions for the primary and secondary PCRs A. List of primers B. Primary PCR C. Secondary PCR D. Dilution and CE. [file 12936_2020_3316_MOESM2_ESM.xlsx]

## Sheet: A. List of primers
A. List of primers
Locus	Primer Name	Primer Sequence	Primary PCR Group	Secondary PCR cycling condition
Ara2	Ara2_For	5’-(gtgtctt)CATATGAATAAACAAAGTATTGCTGA-3’	2	Phu13
	Ara2_Rev	5’- FAM - TGGTCAAGTGGTACAGATCTTTTT-3’
AS1	AS1_For	5'-FAM-CAAAGGAAAAAGACATGAACGA-3’	1	Phu3
	AS1_Rev	5'-(gtgtctt)TTGTTGTTTAGATGGCTTAATTTTT-3’
AS2	AS2_For	5'-FAM-AACAATTTTGCAAACAATACAA-3’	4	Phu4
	AS2_Rev	5'-(gtgtctt)TTTGCTAAGTTTTTATTTCCTGA-3’
AS3	AS3_For	5'-NED-TTCGAAGGGAAATACTGAAAGG-3’	1	Phu4
	AS3_Rev	5'-(gtgtctt)CAGCTGTAATTTTCTTTGTTTTGTTTA-3’
PfPk2	PfPk2_For	5’-(gtgtctt)CCTTTCATCGATACTACGATTATTTG-3’	3	Phu3
	PfPk2_Rev	5’- HEX - AAGCTAAAGAAGGAACAAGCAGA-3’
AS32	AS32_For	5'-FAM-GAAGGGTTCATTTTATTTAACTCTGTA-3’	1	Phu3
	AS32_Rev	5'-(gtgtctt)AAATGGAACCATACAGGGAAAG-3’
TA1	TA1_For	5’ - HEX -CCGTCATAAGTGCAGAGC-3’	1	Phu3
	TA1_Rev	5’-(gtgtctt)TTTTATCTTCATCCCCAC-3’
AS7	AS7_For	5'-(gtgtctt)TCCTTTTTGGATAGATTTAATATGTTG-3’	3	Phu7
	AS7_Rev	5'-FAM-TTTTTAATAACACACACAATACAAAAG-3’
AS8	AS8_For	5'-FAM-TTTCTAGCATGGTCCAAAT-3’	2	Phu4
	AS8_Rev	5'-(gtgtctt)TGGAAAATATTATGAGCATTTATGGA-3’
TA87	TA87_For	5’- NED -AATGGCAACACCATTCAAC-3’	4	Phu5
	TA87_Rev	5’ -(gtgtctt)ACATGTTCATATTACTCAC-3’
AS11	AS11_For	5'-(gtgtctt)CCAATACCTTTAACCAGGCAAA-3’	1	Phu3
	AS11_Rev	5'-NED-GGAGATACAGTGGTCGTTCCA-3’
AS12	AS12_For	5'-(gtgtctt)AAAAATGCAAAAATGGATAACAA-3’	1	Phu7
	AS12_Rev	5'-FAM-CACTATCTACTAAAGCATCATCATT
TA81	TA81_For	5’- HEX -TGGACAAATGGGAAAGGATA-3’	3	Phu5
	TA81_Rev	5’-(gtgtctt)TTTCACACAACACAGGATT-3’
AS14	AS14_For	5'-NED-CATGAATAATACAAATGTTAAGTTGG-3’	4	Phu13
	AS14_Rev	5'-(gtgtctt)AGATAAAACGGGTTCATTTCTT-3’
TA60	TA60_For	5’-(gtgtctt)TAGTAACGATGTTGACAA-3’	2	Phu13
	TA60_Rev1	5’-TTACAGGTAGTTATATCTTCACT-3’
	TA60_Rev2	5’- NED -AAAAAGGAGGATAAATACAT-3’
AS15	AS15_For	5'-NED-TGAACAATAGTGATATAAACAGCA-3’	3	Phu7
	AS15_Rev	5'-(gtgtctt)AGAACATAAATCAACATTACTACAA-3’
Polyα	Polyα_For	5’ - FAM - GAACAGACCAGCCCAAAAAT-3’	3	Phu10
	Polyα_Rev	5’ -(gtgtctt)TTGGGTCCATCGTCAGAAAT-3’
AS19	AS19_For	5'-(gtgtctt)GGTTGATGTTTATCTATATCTTCTTT-3’	2	Phu7
	AS19_Rev	5'-HEX-TATGATATGAAACATACAAATGA-3’
AS21	AS21_For	5'-NED-GCCTTCATCTATACATAAACAGACA-3’	2	Phu7
	AS21_Rev	5'-(gtgtctt)TGATGATATAAATAATGAACATTCTGA-3’
PFG377	PFG377_For	5’- FAM - TTATCCCTACGATTAACA-3’	2	Phu1
	PFG377_Rev	5’- (gtgtctt)GATCTCAACGGAAATTAT-3’
AS34	AS34_For	5'-(gtgtctt)CAATTCTTATGTTCATAGGCAAGTTTA-3’	1	Phu3
	AS34_Rev	5'-NED-CGTAAATTTTAATTATTCCCCTGGT-3’
TA40	TA40_For	5’ - FAM -TTTTGGTTTCCAAGGGATT-3’	3	Phu1
	TA40_Rev	5’ -(gtgtctt)TTAAGGCCACGAGGAAATTG-3’
AS25	AS25_For	(gtgtctt)ATATTTCCTTGGCCCCCTTT-3’	2	Phu10
	AS25_Rev	5'-HEX-CAAAAATAAACCACAATAATGA-3’
B7M19	B7M19_For	5'-FAM-TGGTCTTGGTCTCGTTTTCA-3’	4	Phu3
	B7M19_Rev	5'-(gtgtctt)TTTCTTTTTCTTTCATTTCCAC-3’
TA109	TA109_For	5'-(gtgtctt)AACGAGGTTAAATCAGGACAACA-3’	1	Phu3
	TA109_Rev	5'-FAM-GGGAAAATTATATCCCTTCTTGG-3’
AS31	AS31_For	5'-(gtgtctt)CTTGTGTAGGCACATCAGCA-3’	1	Phu3
	AS31_Rev	5'-HEX-CGAATGATACAACATTATGTCAATGAA-3’

## Sheet: B. Primary PCR
B. Primary PCR							B. Primary PCR
Primer pools for primary PCRs (1000 µL for each group)							Master mix for primary PCRs (25 µL per reaction per primer pool)
Primary PCR Group	Loci	Primer Name	Stock conc (µM)	Final conc (µM)	Volume (µL)		Reagents	Volume (µL)	Catalogue #
Group 1	AS1	AS1_For	100	1.25	12.5		2x Type-It Multiplex Master Mix	12.5	Qiagen 1053044
		AS1_Rev	100	1.25	12.5		10x Primer Mix	2.5
	AS11	AS11_For	100	1.25	12.5		Water	5
		AS11_Rev	100	1.25	12.5		Template DNA	5
	AS12	AS12_For	100	2.5	25		Final Volume	25
		AS12_Rev	100	2.5	25
	AS3	AS3_For	100	1.5	15
		AS3_Rev	100	1.5	15
	AS31	AS31_For	100	1.25	12.5		PCR cycling conditions
		AS31_Rev	100	1.25	12.5		Group 1 and 4	Group 2 and 3
	AS32	AS32_For	100	2	20		Step 1: 95°C for 5 min	Step 1: 95°C for 5 min
		AS32_Rev	100	2	20		Step 2: 95°C 30 secs	Step 2: 95°C 30 secs
	AS34	AS34_For	100	2	20		Step 3: 60°C 1:30 min	Step 3: 56°C 1:30 min
		AS34_Rev	100	2	20		Step 4: 72°C 30 secs	Step 4: 72°C 30 secs
	TA1	TA1_For	100	3	30		Step 5: 30 cycles (from step 2 to 4)	Step 5: 30 cycles (from step 2 to 4)
		TA1_Rev	100	3	30		Step 6: Final extension: 60°C for 30 min	Step 6: Final extension: 60°C for 30 min
	TA109	TA109_For	100	1.25	12.5		Step 7: Infinite hold: 4°C	Step 7: Infinite hold: 4°C
		TA109_Rev	100	1.25	12.5
	1X TE buffer				680
	Final volume				1000
Group 2	TA60	TA60_For	100	3	30
		TA60_Rev	100	3	30
	AS25	AS25_For	100	1.5	15
		AS25_Rev	100	1.5	15
	PFG377	PFG377_For	100	2	20
		PFG377_Rev	100	2	20
	AS19	AS19_For	100	3	30
		AS19_Rev	100	3	30
	Ara2	Ara2_For	100	3	30
		Ara2_Rev	100	3	30
	AS21	AS21_For	100	1.25	12.5
		AS21_Rev	100	1.25	12.5
	AS8	AS8_For	100	2	20
		AS8_Rev	100	2	20
	1X TE buffer				685
	Final volume				1000
Group 3	TA81	TA81_For	100	3	30
	TA81	TA81_Rev	100	3	30
	AS7	AS7_For	100	2	20
	AS7	AS7_Rev	100	2	20
	AS15	AS15_For	100	1.25	12.5
	AS15	AS15_Rev	100	1.25	12.5
	TA40	TA40_For	100	3	30
	TA40	TA40_Rev	100	3	30
	Polyα	Polyα_For	100	3	30
	Polyα	Polyα_Rev	100	3	30
	PfPk2	PfPk2_For	100	3	30
	PfPk2	PfPk2_Rev	100	3	30
	1X TE buffer				695
	Final volume				1000
Group 4	AS14	AS14_For	100	2	20
	AS14	AS14_Rev	100	2	20
	TA87	TA87_For	100	3	30
	TA87	TA87_Rev	100	3	30
	B7M19	B7M19_For	100	2	20
	B7M19	B7M19_Rev	100	2	20
	AS2	AS2_For	100	2	20
	AS2	AS2_Rev	100	2	20
	1X TE buffer				820
	Final volume				1000

## Sheet: C. Secondary PCR
C. Secondary PCR									C. Secondary PCR
Secondary PCR (384 well plate)	Loci	Primary PCR Group	Location on the 384 well plate	Cycling Condition					Secondary PCR Master Mix (final volume 5µl per reaction per locus)
				Name	General conditions	Ann. Temp (°C)	Ext. Temp (°C)			Stock Conc.	Final Conc.	Volume (µL)
1	AS1	1	Q1	Phu3	Step 1: 98°C for 3 min Step 2: 98°C for 10 secs Step 3: Ann.(°C) for 20 secs Step 4: Ext. Temp (°C) for 45 secs Step 5: 30 cycles (from step 2 to 4) Step 6: Final extension: Ext. Temp (°C) for 10 min Step 7: Infinite hold: 4°C	58	66		PCR grade H2O	-		1.95
	AS32	1	Q2						Forward primer	10 µM	500nM	0.25
	TA1	1	Q3						Reverse primer	10 µM	500nM	0.25
	AS11	1	Q4						5X HF Phusion Buffer	5X	1X	1
2	AS34	1	Q1						dNTP mix	2mM	200uM	0.5
	TA109	1	Q2						Phusion Hot Start II DNA Polymerase	2 U/µL	0.4U	0.05
	AS31	1	Q3						Template DNA			1
	PfPk2	3	Q4						Total volume			5
3	B7M19	4	Q1
4	AS12	1	Q1	Phu 7		56	60
	AS19	2	Q2
	AS21	2	Q3
5	AS15	3	Q1
	AS7	3	Q2
6	AS3	1	Q1	Phu4		58	60
	AS8	2	Q2
	AS2	4	Q3
7	TA81	3	Q1	Phu5		57	63
	TA87	4	Q2
8	PFG377	2	Q1	Phu1		54	66
	TA40	3	Q2
9	AS25	2	Q1	Phu10		50	60
	Polyα	3	Q2
10	TA60	2	Q1	Phu13		56	66
	Ara2	2	Q2
	AS14	4	Q3

## Sheet: D. Dilution and CE
D. Dilution and CE							D. Dilution and CE
Dilution of secondary PCR product for capillary electrophoresis							Master mix for Capillary Electrophoresis (12 µL per reaction per primer loci)
CE Plate #	Dye	Locus	Indiv. Rxn Plate	Indiv. Rxn Quadrant	Dilution Ratio (PCR product to H2O)		CE Plate	Volume (µL) per well	Catalogue #
1	FAM	AS1	1	Q1	1:500		High-Di™ Formamide	9.9	Applied Biosystems 4311320
	NED	AS11	1	Q4	1:400		GeneScan 400HD ROX dye Size	0.1	Life Technologies 402985
	HEX	AS31	2	Q3	1:400		Diluted PCR product	2
2	FAM	AS32	1	Q2	1:400		Total Volume	12
	HEX	TA1	1	Q3	1:400
	NED	AS34	2	Q1	1:200
3	FAM	TA109	2	Q2	1:400
	NED	TA87	7	Q2	1:350
4	FAM	AS2	6	Q3	1:500
	NED	AS14	10	Q3	1:300
5	HEX	TA81	7	Q1	1:500
	FAM	AS12	4	Q1	1:500
6	NED	TA60	10	Q1	1:50
	FAM	PFG377	8	Q1	1:100
7	HEX	AS19	4	Q2	1:500
	FAM	Ara2	10	Q2	1:500
	NED	AS21	4	Q3	1:300
8	FAM	AS8	6	Q2	1:150
	NED	AS15	5	Q1	1:500
9	FAM	B7M19	3	Q1	1:500
	NED	AS3	6	Q1	1:250
	HEX	AS25	9	Q1	1:400
10	FAM	AS7	5	Q2	1:400
	HEX	PfPK2	2	Q4	1:450
11	FAM	TA40	8	Q2	1:100
12	FAM	Polya	9	Q2	1:200
